# Supplementary material for: Neurocognitive processing of infant stimuli in mothers and non-mothers: psychophysiological, cognitive and neuroimaging evidence
Source: Soc Cogn Affect Neurosci. 2021 Jan 9;16(4):428–38. doi: 10.1093/scan/nsab002 (PMC7990066; doi:10.1093/scan/nsab002)
Supplement: nsab002_Supp [file nsab002_supp.zip]

Archive with 2 entries (2 files):
- Supplementary  table.docx
- Supplementary Figure.docx
